# Supplementary material for: B7 Family Molecule VSIG4 Regulates Pulmonary Anti-Influenza Immune Responses via C-Type Lectin Signal Pathway
Source: Vaccines (Basel). 2025 Oct 14;13(10):1053. doi: 10.3390/vaccines13101053 (PMC12567591; doi:10.3390/vaccines13101053)
Supplement: Supplementary file 1 [file vaccines-13-01053-s001.zip]

Archive with 1 entries (1 files):
- vaccines-3693132-supplementary.pdf
